# Supplementary material for: About the Transient Effects of Synthetic Amorphous Silica: An In Vitro Study on Macrophages
Source: Int J Mol Sci. 2022 Dec 22;24(1):220. doi: 10.3390/ijms24010220 (PMC9820141; doi:10.3390/ijms24010220)
Supplement: Supplementary file 1 [file ijms-24-00220-s001.zip]

Archive with 2 entries (2 files):
- Control experiments V2.pdf
- SupTable S1.pdf
